# Supplementary material for: Digital Health Interventions to Improve Access to and Quality of Primary Health Care Services: A Scoping Review
Source: Int J Environ Res Public Health. 2023 Sep 28;20(19):6854. doi: 10.3390/ijerph20196854 (PMC10572344; doi:10.3390/ijerph20196854)
Supplement: Supplementary file 1 [file ijerph-20-06854-s001.zip]

Archive with 1 entries (1 files):
- ijerph-2548057-supplementary.pdf
